# Supplementary material for: Learning causal networks with latent variables from multivariate information in genomic data
Source: PLoS Comput Biol. 2017 Oct 2;13(10):e1005662. doi: 10.1371/journal.pcbi.1005662 (PMC5685645; doi:10.1371/journal.pcbi.1005662)
Supplement: S1 Software — miic software is provided in two formats: an R-package to be used in the R environment, and miic and FCI executables, which were used for all benchmarks included in the paper. (ZIP) [file pcbi.1005662.s017.zip]

Archive with 2 entries (2 files):
- miic_0.1.tar.gz
- miic_fci_executables.zip
