# Supplementary material for: Learning causal networks with latent variables from multivariate information in genomic data
Source: PLoS Comput Biol. 2017 Oct 2;13(10):e1005662. doi: 10.1371/journal.pcbi.1005662 (PMC5685645; doi:10.1371/journal.pcbi.1005662)
Supplement: S1 Table — Choosing the BIC/MDL instead of NML criterion in the three genetic network applications, Figs 2, 3 & 4, leads to somewhat sparser reconstituted networks including 82% to 100% of initial edges, yet no additional edges (i.e. consistent with a lower recall), and 66% to 75% conserved edge orientations (i.e. identical −, →, ← and ↔ edges). (XLS) [file pcbi.1005662.s019.xls]

## Sheet: Feuille1
Hematopoiesis Dataset (Fig. 2)	N=3,934 samples
Normalized Maximum Likelihood (NML)	75 edges
Minimum Description Length (MDL/BIC)	65 edges	ie 87% of NML edges incl. 66% with same orientation
Complexity : MDL/BIC \\ NML	undirected edge (--)	edge direction 1 (→)	edge direction 2 (←)	Bidirected edge (↔)	Missing edge
undirected edge (--)	0	1	2	0	0	3
edge direction 1 (→)	0	20	4	1	0	25
edge direction 2 (←)	0	12	22	2	0	36
Bidirected edge (↔)	0	0	0	1	0	1
Missing edge	0	6	3	1		10
	0	39	31	5	0	75
Cancer Dataset (Fig. 3)	N=807 samples
Normalized Maximum Likelihood (NML)	94 edges
Minimum Description Length (MDL/BIC)	77 edges	ie 82% of NML edges incl. 68% with same orientation
Complexity : MDL/BIC \\ NML	undirected edge (--)	edge direction 1 (→)	edge direction 2 (←)	Bidirected edge (↔)	Missing edge
undirected edge (--)	1	0	1	0	0	2
edge direction 1 (→)	3	27	9	0	0	39
edge direction 2 (←)	1	11	24	0	0	36
Bidirected edge (↔)	0	0	0	0	0	0
Missing edge	4	9	4	0		17
	9	47	38	0	0	94
Ohnolog Dataset (Fig. 4)	N=20,415 samples
Normalized Maximum Likelihood (NML)	16 edges
Minimum Description Length (MDL/BIC)	16 edges	ie 100% of NML edges incl. 75% with same orientation
Complexity : MDL/BIC \\ NML	undirected edge (--)	edge direction 1 (→)	edge direction 2 (←)	Bidirected edge (↔)	Missing edge
undirected edge (--)	0	0	0	0	0	0
edge direction 1 (→)	0	5	2	0	0	7
edge direction 2 (←)	1	0	7	0	0	8
Bidirected edge (↔)	0	1	0	0	0	1
Missing edge	0	0	0	0		0
	1	6	9	0	0	16
